# Supplementary material for: Agricultural intensification reduces microbial network complexity and the abundance of keystone taxa in roots
Source: ISME J. 2019 Mar 8;13(7):1722–36. doi: 10.1038/s41396-019-0383-2 (PMC6591126; doi:10.1038/s41396-019-0383-2)
Supplement: Supplementary file 2 — R script [file 41396_2019_383_MOESM2_ESM.txt]

## This file contains scripts for random forest analysis, indicator species analysis, bootstrapping and subsetting of networks, and other basic analyses
##Ordinations were performed in PRIMER-E
##Networks were generated with MIC scores in MINE statistics with codes available on http://www.exploredata.net/Usage-instructions 
#Networks were constructed and visualised in Cytoscape https://cytoscape.org/ 


#-------Loading all packages------------------------------------------
library(dplyr)
library(reshape2)
library(agricolae)
library(ggplot2)
library(lattice)
library(plyr)
library(Rmisc)
library(edgeR)
library(devtools)
library(curl)
library(mosaic)
library(rfPermute)
library(limma)
library(PerformanceAnalytics)
library(RColorBrewer)
library(MASS)
library(stats)
library(randomForest)
library(caTools)
library(randomForestExplainer)
library(knitr)
library(reticulate)
library(igraph)
library(phyloseq)
library(RVAideMemoire)
library(gridExtra)
library(cowplot)
library(stringi)
library(vegan)
library(plyr)
library(microbiome)
library(igraph)
library(minerva)
library(permute)
library(indicspecies)
library(cowplot)
library(DescTools)
library(qgraph)

#-------------------------------------------------------------------------------------------


##Bootstrapping and subsetting-------------------------------------------------------------
rm(list=ls())
otu_cor <- read.csv("all.csv")
otu_taxa <- read.csv("otu_taxa.csv",row.names = 1)
cor_df_sig <- otu_cor[otu_cor$MICvalue>0.34438,]

nodeattrib <- data.frame(node = union(cor_df_sig$Var1,cor_df_sig$Var2))

otu_taxa$node <- row.names(otu_taxa)
nodeattrib <- merge(nodeattrib, otu_taxa, by = 'node', all.x = T)
index <- ! nodeattrib$taxonomy %in% names(table(nodeattrib$taxonomy)[table(nodeattrib$taxonomy) > 10])
nodeattrib$taxonomy <- as.character(nodeattrib$taxonomy)
nodeattrib$taxonomy[index] <- "unknown_or_little"
nodeattrib$taxonomy[nodeattrib$taxonomy =="o__unidentified"] <- "unknown_or_little"
OTU_pre <- read.csv("otu_table2.csv", row.names = 1)

design <- read.csv("design3.csv",row.names = 1, stringsAsFactors = F)
row.names(design) <- design$sample_ID

net <- graph_from_data_frame(cor_df_sig, direct=F, vertices=nodeattrib)
set.seed(2018)
names.temp <- V(net)$name 
V(net)$name <- c(1:length(V(net)$name))
e <-get.edgelist(net)
class(e)<- "numeric"
coords <- layout_(net,with_fr(niter=999, grid="nogrid"))
coords <- as.matrix(coords)
dimnames(coords) <-  NULL
V(net)$name <- names.temp
print(c('# nodes = ', length(V(net))))
print(c('# edges = ', length(E(net))))

meta_degree <- sort(igraph::degree(net,mode="all"),decr=T)
print(c('max degree = ', max(meta_degree)))
print(c('mean degree = ', mean(meta_degree)))
meta_degree <- as.data.frame(meta_degree)
ggplot(meta_degree, aes(x=meta_degree)) + geom_density()

print(paste("average shortest path length = ", mean_distance(net, directed = FALSE)))
print(paste("mean clustering coefficient = ", transitivity(net, "global")))
print(paste("mean betweenness centrality = ", mean(betweenness(net, directed = FALSE, normalized = TRUE))))
print(paste("mean closeness centrality = ", mean(closeness(net, normalized = TRUE))))
print(paste("mean number of neighbors = ", mean(lengths(adjacent_vertices(net, V(net))))))

cfg <- cluster_fast_greedy(as.undirected(net))
print(paste("meta-network modularity:", modularity(net, membership(cfg))))

V(net)$comp <- components(net)$membership
print("number of nodes in each component:")
table(V(net)$comp)

all_deg <- igraph::degree(net,mode="all")
all_betweenness <- betweenness(net, normalized = TRUE)
all_closeness <- closeness(net, normalized = TRUE)
all_transitivity <- transitivity(net, "local", vids = V(net))
names(all_transitivity)<- V(net)$name

#Subsetting the network
Degrees <- Closenesses <- Betweennesses <- c(rep(0,60))
OTU_whole <- read.csv("HUBs_OTU_table.csv")
for (i in 1:60)
{
  current_net <- subgraph(net, which(V(net)$name %in% as.character(OTU_whole$SampleID[OTU_whole[,1+i] != 0]))) 
  Degrees [i] <- mean(igraph::degree(current_net,mode="all"))
  Closenesses[i] <- mean(closeness(current_net, normalized = TRUE))
  Betweennesses[i] <- mean(betweenness(current_net, directed = FALSE, normalized = TRUE))
}
Whole_NETWORK_characterstics<-cbind(Degrees,Closenesses,Betweennesses)
write.table(Whole_NETWORK_characterstics, file="whole_NETWORK_chars_wo_zero_nodes.csv", sep=",")

#Conventional Network
rm(list=ls())
otu_cor <- read.csv("conv.csv")
otu_taxa <- read.csv("otu_taxa.csv",row.names = 1)

cor_df_sig <- otu_cor
nodeattrib <- data.frame(node = union(cor_df_sig$Var1,cor_df_sig$Var2))
otu_taxa$node <- row.names(otu_taxa)
nodeattrib <- merge(nodeattrib, otu_taxa, by = 'node', all.x = T)

index <- ! nodeattrib$taxonomy %in% names(table(nodeattrib$taxonomy)[table(nodeattrib$taxonomy) > 10])
nodeattrib$taxonomy <- as.character(nodeattrib$taxonomy)
nodeattrib$taxonomy[index] <- "unknown_or_little"
nodeattrib$taxonomy[nodeattrib$taxonomy =="o__unidentified"] <- "unknown_or_little"

net <- graph_from_data_frame(cor_df_sig, direct=F, vertices=nodeattrib)
set.seed(2018)
names.temp <- V(net)$name 
V(net)$name <- c(1:length(V(net)$name))
e <-get.edgelist(net)
class(e)<- "numeric"
coords <- qgraph.layout.fruchtermanreingold(e,vcount=vcount(net),
                                            area=8*(vcount(net)^2),repulse.rad=(vcount(net)^3.1))
coords <- as.matrix(coords)
dimnames(coords) <-  NULL
V(net)$name <- names.temp
print(c('# nodes = ', length(V(net))))
len_fun <- length(V(net)$name[substr(V(net)$name,1,1) == "F"])
print(c('# edges = ', length(E(net))))
meta_degree <- sort(igraph::degree(net,mode="all"),decr=T)
print(c('max degree = ', max(meta_degree)))
print(c('mean degree = ', mean(meta_degree)))
meta_degree <- as.data.frame(meta_degree)
ggplot(meta_degree, aes(x=meta_degree)) + geom_density()
conv_all_deg <- igraph::degree(net,mode="all")
conv_all_betweenness <- betweenness(net, normalized = TRUE)
conv_all_closeness <- closeness(net, normalized = TRUE)
conv_all_transitivity <- transitivity(net, "local", vids = V(net))
names(conv_all_transitivity)<- V(net)$name
conv_all_transitivity[is.na(conv_all_transitivity)] <- 0
## Bootstrapping degree
print(mean(conv_all_deg))
set.seed(8046)
conv_boot_degree = replicate(10000, sample(conv_all_deg, 1, replace=TRUE))
print(mean(conv_boot_degree))
## Bootstrapping betweenness
print(mean(conv_all_betweenness))
set.seed(8046)
conv_boot_betweenness = replicate(10000, sample(conv_all_betweenness, 1, replace=TRUE))
print(mean(conv_boot_betweenness))
## Bootstrapping closeness
print(mean(conv_all_closeness))
set.seed(8046)
conv_boot_closeness = replicate(10000, sample(conv_all_closeness, 1, replace=TRUE))
print(mean(conv_boot_closeness))
## Bootstrapping transitivity
print(mean(conv_all_transitivity))
set.seed(8046)
conv_boot_transitivity = replicate(10000, sample(conv_all_transitivity, 1, replace=TRUE))
print(mean(conv_boot_transitivity))
conventional_node_characterstics<-cbind(conv_boot_degree,conv_boot_betweenness,conv_boot_closeness,conv_boot_transitivity)
#write.table(conventional_node_characterstics, file="conv_nodes_chars.csv", sep=",")

##Subsetting the network
Degrees <- Closenesses <- Betweennesses <- c(rep(0,20))
OTU_conv <- read.csv("conv_OTU_table.csv")
for (i in 1:20)
{
  current_net <- subgraph(net, which(V(net)$name %in% as.character(OTU_conv$SampleID[OTU_conv[,1+i] != 0]))) 
    Degrees [i] <- mean(igraph::degree(current_net,mode="all"))
  Closenesses[i] <- mean(closeness(current_net, normalized = TRUE))
  Betweennesses[i] <- mean(betweenness(current_net, directed = FALSE, normalized = TRUE))
}
conventional_NETWORK_characterstics<-cbind(Degrees,Closenesses,Betweennesses)
write.table(conventional_NETWORK_characterstics, file="conv_NETWORK_chars_wo_zero_nodes.csv", sep=",")

#No-till network
rm(list=ls())
otu_cor <- read.csv("nt.csv")
otu_taxa <- read.csv("otu_taxa.csv",row.names = 1)
cor_df_sig <- otu_cor
nodeattrib <- data.frame(node = union(cor_df_sig$Var1,cor_df_sig$Var2))
otu_taxa$node <- row.names(otu_taxa)
nodeattrib <- merge(nodeattrib, otu_taxa, by = 'node', all.x = T)
index <- ! nodeattrib$taxonomy %in% names(table(nodeattrib$taxonomy)[table(nodeattrib$taxonomy) > 10])
nodeattrib$taxonomy <- as.character(nodeattrib$taxonomy)
nodeattrib$taxonomy[index] <- "unknown_or_little"
nodeattrib$taxonomy[nodeattrib$taxonomy =="o__unidentified"] <- "unknown_or_little"

net <- graph_from_data_frame(cor_df_sig, direct=F, vertices=nodeattrib)
set.seed(2018)
names.temp <- V(net)$name 
V(net)$name <- c(1:length(V(net)$name))
e <-get.edgelist(net)
class(e)<- "numeric"
coords <- qgraph.layout.fruchtermanreingold(e,vcount=vcount(net),
                                          area=8*(vcount(net)^2),repulse.rad=(vcount(net)^3.1))
coords <- as.matrix(coords)
dimnames(coords) <-  NULL
V(net)$name <- names.temp
print(c('# nodes = ', length(V(net))))
len_fun <- length(V(net)$name[substr(V(net)$name,1,1) == "F"])
print(c('# edges = ', length(E(net))))
meta_degree <- sort(igraph::degree(net,mode="all"),decr=T)
print(c('max degree = ', max(meta_degree)))
print(c('mean degree = ', mean(meta_degree)))
meta_degree <- as.data.frame(meta_degree)
ggplot(meta_degree, aes(x=meta_degree)) + geom_density()
#Calculate node parameters
nt_all_deg <- igraph::degree(net,mode="all")
nt_all_betweenness <- betweenness(net, normalized = TRUE)
nt_all_closeness <- closeness(net, normalized = TRUE)#not working
nt_all_transitivity <- transitivity(net, "local", vids = V(net))
names(nt_all_transitivity)<- V(net)$name
nt_all_transitivity[is.na(nt_all_transitivity)] <- 0
## Bootstrapping degree
print(mean(nt_all_deg))
set.seed(8046)
nt_boot_degree = replicate(10000, sample(nt_all_deg, 1, replace=TRUE))
print(mean(nt_boot_degree))
## Bootstrapping betweenness
print(mean(nt_all_betweenness))
set.seed(8046)
nt_boot_betweenness = replicate(10000, sample(nt_all_betweenness, 1, replace=TRUE))
print(mean(nt_boot_betweenness))
## Bootstrapping closeness
print(mean(nt_all_closeness))
set.seed(8046)
nt_boot_closeness = replicate(10000, sample(nt_all_closeness, 1, replace=TRUE))
print(mean(nt_boot_closeness))
## Bootstrapping transitivity
print(mean(nt_all_transitivity))
set.seed(8046)
nt_boot_transitivity = replicate(10000, sample(nt_all_transitivity, 1, replace=TRUE))
print(mean(nt_boot_transitivity))
notill_node_characterstics<-cbind(nt_boot_degree,nt_boot_betweenness,nt_boot_closeness, nt_boot_transitivity)
write.table(notill_node_characterstics, file="notill_nodes_chars.csv", sep=",")

##Subsetting the network
Degrees <- Closenesses <- Betweennesses <- c(rep(0,20))
OTU_notill <- read.csv("nt_OTU_table.csv")
for (i in 1:20)
{
  current_net <- subgraph(net, which(V(net)$name %in% as.character(OTU_notill$SampleID[OTU_notill[,1+i]!= 0]))) 
    Degrees [i] <- mean(igraph::degree(current_net,mode="all"))
  Closenesses[i] <- mean(closeness(current_net, normalized = TRUE))
  Betweennesses[i] <- mean(betweenness(current_net, directed = FALSE, normalized = TRUE))
}
notill_NETWORK_characterstics<-cbind(Degrees,Closenesses,Betweennesses)
write.table(notill_NETWORK_characterstics, file="notill_NETWORK_chars_wo_zero_nodes.csv", sep=",")

#Organic Network
{r}
rm(list=ls())
otu_cor <- read.csv("org.csv")
otu_taxa <- read.csv("otu_taxa.csv",row.names = 1)

cor_df_sig <- otu_cor
nodeattrib <- data.frame(node = union(cor_df_sig$Var1,cor_df_sig$Var2))
otu_taxa$node <- row.names(otu_taxa)
nodeattrib <- merge(nodeattrib, otu_taxa, by = 'node', all.x = T)

index <- ! nodeattrib$taxonomy %in% names(table(nodeattrib$taxonomy)[table(nodeattrib$taxonomy) > 10])
nodeattrib$taxonomy <- as.character(nodeattrib$taxonomy)
nodeattrib$taxonomy[index] <- "unknown_or_little"
nodeattrib$taxonomy[nodeattrib$taxonomy =="o__unidentified"] <- "unknown_or_little"

net <- graph_from_data_frame(cor_df_sig, direct=F, vertices=nodeattrib)
set.seed(2018)
names.temp <- V(net)$name 
V(net)$name <- c(1:length(V(net)$name))
e <-get.edgelist(net)
class(e)<- "numeric"
coords <- qgraph.layout.fruchtermanreingold(e,vcount=vcount(net),
                                            area=8*(vcount(net)^2),repulse.rad=(vcount(net)^3.1))
coords <- as.matrix(coords)
dimnames(coords) <-  NULL
V(net)$name <- names.temp

#calculate network properties 
print(c('# nodes = ', length(V(net))))
len_fun <- length(V(net)$name[substr(V(net)$name,1,1) == "F"])
print(c('# edges = ', length(E(net))))
meta_degree <- sort(igraph::degree(net,mode="all"),decr=T)
print(c('max degree = ', max(meta_degree)))
print(c('mean degree = ', mean(meta_degree)))
meta_degree <- as.data.frame(meta_degree)
ggplot(meta_degree, aes(x=meta_degree)) + geom_density()
#Calculate node parameters
org_all_deg <- igraph::degree(net,mode="all")
org_all_betweenness <- betweenness(net, normalized = TRUE)
org_all_closeness <- closeness(net, normalized = TRUE)
org_all_transitivity <- transitivity(net, "local", vids = V(net))
org_all_transitivity[is.na(org_all_transitivity)] <- 0
names(org_all_transitivity)<- V(net)$name
## Bootstrapping degree
print(mean(org_all_deg))
set.seed(8046)
org_boot_degree = replicate(10000, sample(org_all_deg, 1, replace=TRUE))
print(mean(org_boot_degree))
## Bootstrapping betweenness
print(mean(org_all_betweenness))
set.seed(8046)
org_boot_betweenness = replicate(10000, sample(org_all_betweenness, 1, replace=TRUE))
print(mean(org_boot_betweenness))
## Bootstrapping closeness
print(mean(org_all_closeness))
set.seed(8046)
org_boot_closeness = replicate(10000, sample(org_all_closeness, 1, replace=TRUE))
print(mean(org_boot_closeness))
## Bootstrapping transitivity
print(mean(org_all_transitivity))
set.seed(8046)
org_boot_transitivity = replicate(10000, sample(org_all_transitivity, 1, replace=TRUE))
print(mean(org_boot_transitivity))
organic_node_characterstics<-cbind(org_boot_degree,org_boot_betweenness,org_boot_closeness,org_boot_transitivity)
write.table(organic_node_characterstics, file="organic_nodes_chars.csv", sep=",")

#Subsetting the network
Degrees <- Closenesses <- Betweennesses <- c(rep(0,20))
OTU_organic <- read.csv("organic_otu_table.csv")
for (i in 1:20)
{
  current_net <- subgraph(net, which(V(net)$name %in% as.character(OTU_organic$SampleID[ OTU_organic[,1+i] != 0]))) 
  Degrees [i] <- mean(igraph::degree(current_net,mode="all"))
  Closenesses[i] <- mean(closeness(current_net, normalized = TRUE))
  Betweennesses[i] <- mean(betweenness(current_net, directed = FALSE, normalized = TRUE))
}
organic_NETWORK_characterstics<-cbind(Degrees,Closenesses,Betweennesses)
write.table(organic_NETWORK_characterstics, file="organic_NETWORK_chars_wo_zero_nodes.csv", sep=",")
#-------------------------------------------------------------------------------------------------------


#Perform Kolmogorov-Smirnov test---------------------------------------------------------------------

CONVENTIONAL <- read.csv("conv_nodes_chars.csv")
NOTILL <- read.csv("notill_nodes_chars.csv")
ORGANIC<- read.csv("organic_nodes_chars.csv")

ks.test(CONVENTIONAL$conv_boot_degree, ORGANIC$org_boot_degree)
ks.test(CONVENTIONAL$conv_boot_degree, NOTILL$nt_boot_degree)
ks.test(NOTILL$nt_boot_degree, ORGANIC$org_boot_degree)

ks.test(CONVENTIONAL$conv_boot_betweenness, ORGANIC$org_boot_betweenness)
ks.test(CONVENTIONAL$conv_boot_betweenness, NOTILL$nt_boot_betweenness)
ks.test(NOTILL$nt_boot_betweenness, ORGANIC$org_boot_betweenness)

ks.test(CONVENTIONAL$conv_boot_closeness, ORGANIC$org_boot_closeness)
ks.test(CONVENTIONAL$conv_boot_closeness, NOTILL$nt_boot_closeness)
ks.test(NOTILL$nt_boot_closeness, ORGANIC$org_boot_closeness)

ks.test(CONVENTIONAL$conv_boot_transitivity, ORGANIC$org_boot_transitivity)
ks.test(CONVENTIONAL$conv_boot_transitivity, NOTILL$nt_boot_transitivity)
ks.test(NOTILL$nt_boot_transitivity, ORGANIC$org_boot_transitivity)
#------------------------------------------------------------------------------------


#Perform Random Forest Analysis-----------------------------------------------------
set.seed(123)
key.rfP <- rfPermute(overall_keystone_Zscore ~ ., data = dataset, mtry = 6, ntree = 200)
key.rfP
plot(rp.importance(key.rfP, scale = TRUE))
x <- importance(key.rfP)
x
write.csv(x, file = "predictor_overall.csv")
plot_min_depth_distribution(key.rfP)
plot_min_depth_distribution(min_depth_frame, mean_sample = "top_trees")
importance_frame <- measure_importance(key.rfP, mean_sample = "top_trees", measures = NULL)
plot_multi_way_importance(importance_frame, x_measure = "mse_increase", y_measure = "node_purity_increase", size_measure = "p_value", no_of_labels = 7)
#------------------------------------------------------------------------------------


#Indicator species Analysis#------------------------------------------------------------------
dataset <- read.csv(file="indicator_species.csv")
set.seed(100)
names(dataset)
indic <- dataset[3:825]
hubs_oups = dataset$Management
hubs_indval = multipatt(indic, hubs_oups, control = how(nperm=999))
summary(hubs_indval)

#-------------------------------------------------------------------------------------------


#------------------------Correlation with P values---------------------------------------
dataset<- dataset[7:19]
cor.prob <- function (X, dfr = nrow(X) - 2) { 
  R <- cor(X, use="pairwise.complete.obs", method = "spearman")  
  above <- row(R) < col(R) 
  r2 <- R[above]^2 
  Fstat <- r2 * dfr/(1 - r2) 
  R[above] <- 1 - pf(Fstat, 1, dfr) 
  R[row(R) == col(R)] <- NA 
  R}

flattenSquareMatrix <- function(m) { 
  if( (class(m) != "matrix") | (nrow(m) != ncol(m)))
    stop("Must be a square matrix.")  
  if(!identical(rownames(m), colnames(m)))
    stop("Row and column names must be equal.") 
  ut <- upper.tri(m) 
  data.frame(i = rownames(m)[row(m)[ut]],            
             j = rownames(m)[col(m)[ut]],           
             cor=t(m)[ut],            
             p=m[ut])}
cor.prob(dataset)
correlation <- flattenSquareMatrix( cor.prob(dataset))
write.csv(correlation, file = "correlation results.csv")

#-------------------------------------------------------------------------------------------


#Correlogram---------------------------------------------------------------------------------
mydata <- dataset[, c(5:14)]
M <- cor(mydata)
res1 <- cor.mtest(mydata, conf.level = .95, method='spearman')
corrplot(M, p.mat = res1$p, sig.level = .05, insig = "blank", type = "upper", cl.cex = 1.5)
col <- colorRampPalette(c("#BB4444", "#EE9988", "#FFFFFF", "#77AADD", "#4477AA"))
corrplot(M, method = "color", col = col(200),
         type = "upper", number.cex = .7,
         addCoef.col = "black", 
         tl.col = "black", tl.srt = 90, 
               p.mat = res1$p,
              sig.level = 0.05, insig = "blank", 
                 diag = FALSE)

#-------------------------------------------------------------------------------------------


#ANOVA with Duncan test------------------------------------------------------------------
for(i in 25:35){
  testvar<-aov(dataset[,i]~dataset$Treatment)
  summary(testvar)
  print(i)
  test<-duncan.test(testvar,"dataset$Treatment",alpha=0.05, group = TRUE, main = NULL, console = TRUE)
}

#-------------------------------------------------------------------------------------------


#Scatterplot#-----------------------------------------------------------------------------------
repaov<-aov(total_colonization~LUI, data = dataset)
summary(repaov)
fit<-lm(total_colonization~LUI, data = dataset)
fit
lb1<-paste("R^2 = ", round(summary(fit)$r.squared,3))
lmp <- function (modelobject) {
  if (class(modelobject) != "lm") stop("Not an object of class 'lm' ")
  f <- summary(modelobject)$fstatistic
  p <- pf(f[1],f[2],f[3],lower.tail=F)
  attributes(p) <- NULL
  return(p)
}
Pval<-lmp(fit)
lb2<-paste("P=", round(Pval, 6))
lb2<-paste("P<0.0001")
Graph.try<-ggplot(dataset, aes(x=LUI, y=total_colonization, colour=Management)) +
  geom_point(shape=20, size=6) +   
  scale_color_manual(values=c("orangered", "royalblue1", "limegreen"))+
  geom_smooth(method=lm, color="red")+ 
  xlab("Agricultural Intensity Index")+ 
  ylab("% AMF colonization")+
  theme(text = element_text(size=18))+
  theme_bw(18)+
  theme(legend.position = "bottom")+
  theme(plot.background = element_blank()
        ,panel.grid.major = element_blank()
        ,panel.grid.minor = element_blank()
  )
tiff("LUI_AMF.tiff", width = 5, height = 5, units = 'in', res = 150)
plot(Graph.try)
dev.off()

#-------------------------------------------------------------------------------------------


####Barplot#----------------------------------------------------------------------
layers <- c("Conv", "NT", "Org")
positions <- c("Conv", "NT", "Org")
tgc <- summarySE(dataset, measurevar="Degrees", groupvar="Management")  
p<-ggplot(tgc, aes(x=Management, y=Degrees, fill=Management, group = 1)) +
  geom_bar(stat="identity", width = 0.6)+ theme_bw(14)+theme(legend.position="none")
p2 <- p + labs(x="", y ="Network Connectivity") + 
  scale_fill_manual(values=c("orangered", "royalblue1", "limegreen"), labels=layers) + 
  theme(aspect.ratio = 1/1)+
  geom_errorbar(aes(ymin=Degrees-se, ymax=Degrees+se),size=0.4, width=0.1) +
  theme(plot.background = element_blank()
        ,panel.grid.major = element_blank()
        ,panel.grid.minor = element_blank()
  )
point_plot <- p2+geom_point(data=dataset,aes(Management, Degrees, fill="black"),  position=position_jitter(width =0.2), fill = "black", size=3, alpha=0.5)+scale_color_manual(values=c("black","black","black"))
tiff("Network Connectivity.tiff", width = 4, height = 4.1, units = 'in', res = 150)
plot(point_plot)
dev.off()

##-------------------------------------------------------------------------------------------
